# Supplementary material for: Derivatization of Bufadienolides at Carbon-3 of the Steroid Core and Their Consequences for the Interaction with Na+,K+-ATPase
Source: Int J Mol Sci. 2025 Nov 14;26(22):11027. doi: 10.3390/ijms262211027 (PMC12652054; doi:10.3390/ijms262211027)
Supplement: Supplementary file 1 [file ijms-26-11027-s001.zip]

Archive with 1 entries (1 files):
- ijms-3981046-supplementary.pdf
